# Supplementary material for: YUCCA2 (YUC2)-Mediated 3-Indoleacetic Acid (IAA) Biosynthesis Regulates Chloroplast RNA Editing by Relieving the Auxin Response Factor 1 (ARF1)-Dependent Inhibition of Editing Factors in Arabidopsis thaliana
Source: Int J Mol Sci. 2023 Nov 30;24(23):16988. doi: 10.3390/ijms242316988 (PMC10706925; doi:10.3390/ijms242316988)
Supplement: Supplementary file 1 [file ijms-24-16988-s001.zip]

Archive with 1 entries (1 files):
- ijms-2684307-supplementary.pdf
